# Supplementary material for: Probabilistic Genotyping of Single Cell Replicates from Mixtures Involving First-Degree Relatives Prevents the False Inclusions of Non-Donor Relatives
Source: Genes (Basel). 2022 Sep 15;13(9):1658. doi: 10.3390/genes13091658 (PMC9498535; doi:10.3390/genes13091658)
Supplement: Supplementary file 1 [file genes-13-01658-s001.zip]

Archive with 1 entries (1 files):
- genes-1897820-supplementary.pdf
